# Supplementary material for: Boosting spontaneous orientation polarization of polar molecules based on fluoroalkyl and phthalimide units
Source: Nat Commun. 2024 Oct 29;15:9297. doi: 10.1038/s41467-024-53633-3 (PMC11522372; doi:10.1038/s41467-024-53633-3)
Supplement: Supplementary file 3 — Source data [file 41467_2024_53633_MOESM3_ESM.xlsx]

## Sheet: Fig.3a
6FDA		6FDI-2BTA		6FDI-2TAZ		6FDI-2pBN
Thickness (nm)	Surface potential (V)	Thickness (nm)	Surface potential (V)	Thickness (nm)	Surface potential (V)	Thickness (nm)	Surface potential (V)
4.275	-0.1241	3.95	0.2967	3.85	0.5482	4.555	0.4196
8.55	-0.1464	7.9	0.5512	7.7	1.2229	9.11	1.3517
42.75	-0.1571	39.5	2.6975	38.5	5.8192	45.55	9.4616
85.5	-0.0498	79	5.2392	77	11.6948	91.1	19.242

## Sheet: Fig.3b
6FDI-2BTA		6FDI-2TAZ		6FDI-2pBN
Thickness (nm)	Surface potential (V)	Thickness (nm)	Surface potential (V)	Thickness (nm)	Surface potential (V)
44	3.331	50	8.835	42.8889	12.1438
88	6.5912	100	19.8669	85.7778	24.2948
132	9.8612	150	27.5189	128.667	36.4848

## Sheet: Fig.4c
Positive dipole
Permanent dipole moment (Debye)	Population (%)
0.3128	43.9948
5.49391	30.5489
6.34177	25.4563

## Sheet: Fig.4d
Positive dipole		Negative dipole
Permanent dipole moment (Debye)	Population (%)	Permanent dipole moment (Debye)	Population (%)
1.4898	2.2731	1.68991	2.2559
1.62536	2.2387	1.56479	2.2257
2.37665	2.1629	1.54014	2.2125
2.33305	2.1529	2.28587	2.1923
2.94433	2.1518	1.55271	2.1883
1.84773	2.1449	1.41887	2.179
2.18123	2.1428	1.59322	2.1764
2.56303	2.1306	2.53441	2.1681
1.90009	1.5913	1.93115	1.5683
1.872	1.5904	1.96541	1.5425
1.08705	1.5827	1.09377	1.4456
2.26712	1.578	2.27089	1.4402
3.28945	1.5773	1.84079	1.4105
3.19157	1.5744	2.87073	1.4091
1.95753	1.5679
1.74013	1.566
3.41021	1.5643
0.90245	1.5641
3.44037	1.5607
2.37783	1.5595
2.93734	1.555
1.8561	1.5458
1.69958	1.545
2.87	1.535
3.52267	1.534
3.41236	1.533
3.94269	1.528
3.74149	1.5259
2.49014	1.4181
3.43361	1.4075
2.00104	1.3903
2.96786	1.383
1.54328	1.3281
2.83895	1.3011
2.37058	1.2986
2.03198	1.2844
3.10947	1.2765
2.01618	1.2629
2.99902	1.26
2.99724	1.2439
2.43979	1.1759
2.843	1.1659
2.41731	1.1514
1.39211	1.1475
2.8744	1.141
1.57635	1.1395
1.00186	1.1203
1.87838	1.1136

## Sheet: Fig.4e
Positive dipole		Negative dipole
Permanent dipole moment (Debye)	Population (%)	Permanent dipole moment (Debye)	Population (%)
1.5191	13.6966	0.7886	12.9026
0.58629	13.3153
5.60111	9.831
4.78468	9.7245
4.62183	9.1616
5.64075	9.0055
5.8515	8.2026
6.03601	7.2384
5.8252	6.9219

## Sheet: Fig.4f
Positive dipole
Permanent dipole moment (Debye)	Population (%)
1.0106	33.0703
7.84092	48.1827
9.2413	18.7471

## Sheet: Fig.5b
6FDI-2pBN		6FDI-2mBN		6FDI-2oBN		6F-2PI
Thickness (nm)	Surface potential (V)	Thickness (nm)	Surface potential (V)	Thickness (nm)	Surface potential (V)	Thickness (nm)	Surface potential (V)
4.555	0.4196	27.98	1.8914	32.07	-1.778	32.13	-6.779
9.11	1.3517	44.74	3.4791	50.17	-4.0909	65.73	-12.8766
45.55	9.4616	82.46	6.6606	95.3	-8.3911	88.54	-18.7752
91.1	19.242

## Sheet: Fig.6c
No interlayer			6FDI-2pBN			6F-2PI			6F-2PI (ETL: B4PyMPM)
Voltage (V)	Current density (mA cm-2)	Luminance (cd m-2)	Voltage (V)	Current density (mA cm-2)	Luminance (cd m-2)	Voltage (V)	Current density (mA cm-2)	Luminance (cd m-2)	Voltage (V)	Current density (mA cm-2)	Luminance (cd m-2)
5.26905e-05	-0.000143083		5.36442e-05	-0.000230028		6.34193e-05	-4.85528e-05		6.4373e-05	-3.69539e-05
0.30015	-7.2788e-06		0.30005	-1.59162e-05		0.30006	-1.22498e-06		0.30006	-9.43601e-07
0.60009	2.78247e-06		0.60009	5.79803e-07		0.6001	5.77813e-06		0.6001	2.01226e-06
0.90016	9.24133e-06		0.90012	4.62421e-06		0.90013	1.25254e-05		0.90013	3.9023e-06
1.20016	1.68541e-05		1.20015	1.99776e-05		1.20016	2.70148e-05		1.20016	6.2613e-06
1.50008	2.4157e-05		1.50016	3.26963e-05		1.50017	5.02666e-05		1.50017	1.0607e-05
1.80016	3.3458e-05		1.80015	4.37637e-05		1.80016	8.97984e-05		1.80016	1.8801e-05
2.10043	4.91824e-05		2.10018	7.0122e-05		2.10019	0.000146105		2.10019	2.82e-05
2.40059	6.76095e-05		2.40055	8.09735e-05		2.40065	0.000237719		2.40064	4.16122e-05
2.70015	9.22071e-05		2.69997	0.000110143		2.70007	0.000362792		2.70006	5.95122e-05
3.00047	0.000137376		3.00043	0.00014364		3.0005	0.000585521		3.00053	0.000132343
3.30106	0.000220483		3.301	0.000182376		3.30112	0.000895216		3.30112	0.000370903	0.2
3.60155	0.00037368		3.60149	0.000239828		3.60162	0.00148		3.60143	0.00428	0.76
3.90198	0.00067864	0.4	3.90208	0.000306301		3.9022	0.00258	0.52	3.90221	0.00495	2.19
4.2025	0.00113	0.83	4.20251	0.000367137		4.20263	0.00463	1.17	4.20264	0.00539	5.18
4.502	0.0021	1.58	4.502	0.000463328		4.50217	0.00826	1.13	4.50217	0.01084	10.66
4.80149	0.0035	2.86	4.80146	0.000557083		4.80169	0.01433	2.32	4.80172	0.01972	20.07
5.10085	0.00603	4.89	5.10087	0.000655862		5.10115	0.02412	7.89	5.10098	0.03553	34.66
5.40037	0.00991	8.28	5.40032	0.000840657		5.40044	0.03941	12.9	5.40039	0.06004	56.14
5.70038	0.01624	13.42	5.70026	0.00109		5.70041	0.06272	22.12	5.70041	0.09737	92.07
6.00107	0.02606	21.18	6.00086	0.00151		6.00104	0.09902	34.9	6.00107	0.15406	140.9
6.3014	0.04126	32.63	6.30136	0.00211	0.37	6.30158	0.1515	53.41	6.30164	0.237	209.1
6.60203	0.064	49.37	6.60199	0.00308	0.66	6.60225	0.22794	79.16	6.6021	0.35481	298.4
6.90263	0.09771	73.36	6.90259	0.0046	1.74	6.90269	0.33818	115.5	6.90271	0.52031	423.5
7.20208	0.14628	106.9	7.202	0.0068	3.23	7.20208	0.49267	162.7	7.20212	0.74564	582.8
7.50155	0.21823	153.4	7.50144	0.02167	5.21	7.50153	0.71154	226.2	7.50159	1.05488	781.3
7.80077	0.32342	218.4	7.80078	0.0153	8.12	7.8009	1.01261	307.6	7.80095	1.46643	1026
8.10023	0.46579	304.2	8.10036	0.02251	12.54	8.1004	1.4211	416	8.10044	2.01485	1324
8.39973	0.67316	421	8.39969	0.03349	18.58	8.39993	1.97742	555.8	8.39978	2.74517	1679
8.70035	0.96929	575.1	8.7003	0.04889	27.53	8.70042	2.72061	722.6	8.70042	3.67686	2089
9.00097	1.38946	777	9.00091	0.07119	40.15	9.00099	3.69861	931.8	9.001	4.88074	2561
9.30152	1.98248	1042	9.30144	0.10318	57.85	9.30149	4.97618	1197	9.30152	6.42518	3091
9.60199	2.81639	1384	9.60205	0.14971	82.66	9.60209	6.6209	1515	9.60212	8.37452	3659
9.9022	3.97951	1836	9.90232	0.21453	116.9	9.90232	8.71749	1900	9.90235	10.8162	4280
10.2017	5.58311	2383	10.2017	0.30938	163.7	10.2018	11.3447	2346	10.2019	13.8356	4917
10.5012	7.78337	3059	10.5011	0.44006	226.4	10.5013	14.5994	2893	10.5013	17.5247	5506
10.8006	10.7735	3867	10.8005	0.62901	311.3	10.8007	18.601	3489	10.8007	22.014	6092
11.1001	14.794	4840	11.1	0.89927	425.3	11.1002	23.4643	4171	11.1	27.4816	6662
11.4003	20.1288	5987	11.4002	1.28476	576.2	11.4002	29.3373	4931	11.4002	33.9364	7162
11.7007	27.1445	7325	11.7008	1.8339	773.5	11.7008	36.4021	5799	11.7008	41.7007	7621
12.0012	36.1115	8840	12.0014	2.61126	1030	12.0013	44.8741	6783	12.0013	50.95	7984

## Sheet: Fig.6d
No interlayer		6FDI-2pBN		6F-2PI		6F-2PI (ETL: B4PyMPM)
Current density (mA cm-2)	Current efficiency (cd A-1)	Current density (mA cm-2)	Current efficiency (cd A-1)	Current density (mA cm-2)	Current efficiency (cd A-1)	Current density (mA cm-2)	Current efficiency (cd A-1)
0.00991	83.5503	0.0068	47.5107	0.00826	13.6735	0.00539	96.1717
0.01624	82.6483	0.02167	24.044	0.01433	16.1939	0.01084	98.3802
0.02606	81.2847	0.0153	53.0579	0.02412	32.7154	0.01972	101.758
0.04126	79.0846	0.02251	55.7104	0.03941	32.7311	0.03553	97.5455
0.064	77.1404	0.03349	55.4734	0.06272	35.2696	0.06004	93.4984
0.09771	75.0781	0.04889	56.3148	0.09902	35.2464	0.09737	94.5538
0.14628	73.0803	0.07119	56.3962	0.1515	35.2539	0.15406	91.4576
0.21823	70.2922	0.10318	56.0663	0.22794	34.7285	0.237	88.2282
0.32342	67.5287	0.14971	55.2117	0.33818	34.1532	0.35481	84.1002
0.46579	65.3089	0.21453	54.4899	0.49267	33.0239	0.52031	81.3933
0.67316	62.5409	0.30938	52.9119	0.71154	31.7902	0.74564	78.1608
0.96929	59.3318	0.44006	51.4479	1.01261	30.3769	1.05488	74.0651
1.38946	55.9212	0.62901	49.4904	1.4211	29.2732	1.46643	69.9656
1.98248	52.5605	0.89927	47.2939	1.97742	28.1074	2.01485	65.7121
2.81639	49.1409	1.28476	44.8487	2.72061	26.5603	2.74517	61.1621
3.97951	46.1363	1.8339	42.178	3.69861	25.1933	3.67686	56.8148
5.58311	42.6823	2.61126	39.4446	4.97618	24.0546	4.88074	52.4715
7.78337	39.3017	3.71293	36.4941	6.6209	22.8821	6.42518	48.1076
10.7735	35.8938	5.22886	33.8697	8.71749	21.7953	8.37452	43.6921
14.794	32.7159	7.33075	31.0064	11.3447	20.6792	10.8162	39.5705
20.1288	29.7434	10.2352	28.5387	14.5994	19.8159	13.8356	35.5388
27.1445	26.9852	14.0534	26.4421	18.601	18.7571	17.5247	31.4185
36.1115	24.4797	19.1525	23.8976	23.4643	17.7759	22.014	27.6733
47.5386	22.1715	25.8059	21.8554	29.3373	16.8079	27.4816	24.2417
61.9389	20.0843	34.2242	19.9157	36.4021	15.9304	33.9364	21.1042
79.9544	18.1603	45.1293	18.0127	44.8741	15.1156	41.7007	18.2755
102.601	16.3838	58.6322	16.3255	55.0519	14.3156	50.95	15.6703
131.124	14.6578	75.5127	14.8055	67.3178	13.5239	61.9673	13.3393
		96.5281	13.6748	82.1038	12.6304	75.0063	11.251
		122.667	12.2771	100.047	11.8944	90.3548	9.40183
				121.859	11.185	108.498	7.86927
